# Supplementary material for: Interplay of Vitamin D3, Wnt/β-Catenin Pathway, and Oxidative DNA Injury in CMS-Induced Depression Model
Source: Biomedicines. 2026 Apr 24;14(5):977. doi: 10.3390/biomedicines14050977 (PMC13205061; doi:10.3390/biomedicines14050977)
Supplement: Supplementary file 1 [file biomedicines-14-00977-s001.zip]

Archive with 1 entries (1 files):
- biomedicines-4217563-supplementary.pdf
